# Supplementary material for: Impact of switching from the CKD-EPI2009 to the EKFC equation on the epidemiology of chronic kidney disease and nephrology workload
Source: Clin Kidney J. 2025 Sep 8;18(10):sfaf278. doi: 10.1093/ckj/sfaf278 (PMC12554879; doi:10.1093/ckj/sfaf278)
Supplement: sfaf278_Supplemental_Files [file sfaf278_supplemental_files.zip]

Archive with 7 entries (7 files):
- CKD epidemiology suppl files.pdf
- Figure S1 nm R1.pptx
- Figure S2 nm R1.pptx
- Figure S3 nm R1.pptx
- Figure S4 nm R1.pptx
- Figure S5 bn R1.pptx
- Figure S6 R1 nm.pptx
